# Supplementary material for: Nerve growth factor interacts with CHRM4 and promotes neuroendocrine differentiation of prostate cancer and castration resistance
Source: Commun Biol. 2021 Jan 4;4:22. doi: 10.1038/s42003-020-01549-1 (PMC7782543; doi:10.1038/s42003-020-01549-1)
Supplement: Supplementary file 3 — Supplementary Data 1 [file 42003_2020_1549_MOESM3_ESM.xlsx]

## Sheet: ZBTB46_Beltran_NEPC_UP
Supplementary data 1. A list of candidate genes from Fig. 5a that were upregulated with an NEPC-responsive gene signature and positively associated with both higher NGF and ZBTB46 expression.
	RANK METRIC SCORE
PROBE	ZBTB46_High_Beltran_NEPC_UP	NGF_UP_Beltran_NEPC_UP
DPYSL5	0.216575	0.197052
TLX1	0.213475	0.191101
FAM148C	0.207263	0.221511
CHRM4	0.20369	0.208568
LHFPL5	0.202061	0.198109
HIST3H3	0.198669	0.191469
CPLX2	0.196552	0.1881
SYP	0.196274	0.178164
PCDH24	0.196001	0.205252
KIF18B	0.191662	0.188258
CDCA5	0.189187	0.195957
DPF1	0.187646	0.178209
HABP2	0.184482	0.189514
NEIL3	0.184079	0.174556
IQGAP3	0.184076	0.163285
PTTG1	0.183453	0.189302
ULBP1	0.182521	0.164661
CHRNB2	0.180243	0.173881
CENPA	0.179453	0.210528
KIF20A	0.179231	0.174474
EXO1	0.179115	0.207167
E2F8	0.178091	0.152108
CPNE9	0.176319	0.157091
CDC20	0.175978	0.162979
TFR2	0.175034	0.177657
FUT7	0.174981	0.16317
ESPL1	0.174178	0.198105
TACC3	0.173836	0.178674
TMEM211	0.172192	0.155716
GABRD	0.17204	0.164729
PHKG1	0.171867	0.194974
LOC440356	0.171571	0.156913
PRR19	0.170513	0.18372
HOXC9	0.170486	0.151366
GSG2	0.170351	0.14056
ASPHD1	0.170142	0.192414
TMEM145	0.168806	0.155575
ARID3C	0.167843	0.17508
TTLL10	0.167099	0.149894
MYBL2	0.166827	0.186026
NDUFA4L2	0.166142	0.161841
HIST1H4A	0.166063	0.182202
FAM57B	0.16588	0.177007
KRTAP12-4	0.165634	0.148861
F12	0.16466	0.171157
CDK5R2	0.164476	0.152491
HOXC11	0.164428	0.164472
WDR62	0.163849	0.15944
LRRC16B	0.162956	0.148923
INSM2	0.162675	0.157924
UNC13A	0.162594	0.183588
CLDN9	0.162207	0.157271
ASF1B	0.16217	0.170194
SLC12A5	0.161683	0.134298
TLE6	0.161515	0.153705
NKX2-2	0.161444	0.147541
TMEM63C	0.160705	0.137954
KIAA1853	0.160443	0.15974
NEURL	0.158661	0.170508
RUNDC3A	0.157914	0.145393
CNIH2	0.157566	0.143385
RTBDN	0.157362	0.158976
CCDC151	0.15731	0.191013
BUB1	0.156646	0.169683
DEPDC1B	0.155203	0.140652
ANLN	0.154723	0.153456
NGF	0.154677	0.185105
TPX2	0.154587	0.161644
CENPF	0.153824	0.143799
PGBD5	0.153258	0.138469
CLSPN	0.153228	0.128816
CCDC150	0.153028	0.191171
MKI67	0.152272	0.143223
VSIG8	0.15126	0.132157
GRM8	0.150783	0.140785
STC2	0.150533	0.147046
HCN3	0.150124	0.152748
CDCA8	0.150093	0.141768
FAM72B	0.149286	0.168253
CNPY4	0.149216	0.171627
KIF4B	0.149081	0.163573
CRYBA2	0.148575	0.153133
SERINC4	0.148546	0.138886
KIF4A	0.147883	0.153626
MCM10	0.147717	0.124785
UBE2T	0.147227	0.15242
KIF14	0.146914	0.134301
ZWINT	0.146402	0.140455
ASPM	0.146245	0.132741
SPACA4	0.145268	0.129448
XKR7	0.145104	0.137961
LINGO3	0.144721	0.162333
NPPB	0.143765	0.132879
LOC389458	0.143743	0.138766
FOXM1	0.143597	0.144854
PSPN	0.143596	0.154013
BSN	0.143561	0.159099
CENPM	0.142773	0.139199
ONECUT2	0.142722	0.149691
ATP1A3	0.142436	0.118461
RPS6KL1	0.142282	0.121205
HS3ST6	0.142029	0.117777
SYN1	0.141846	0.142563
SYT5	0.141695	0.127807
KCNG2	0.140927	0.139061
ZFHX2	0.140246	0.145455
PKMYT1	0.140219	0.117884
GTSE1	0.140008	0.175686
SLC2A6	0.139489	0.123525
ABCC8	0.139168	0.13116
LRTM2	0.138329	0.113873
BARX1	0.138308	0.104584
TMEM59L	0.138145	0.141662
NPR1	0.137665	0.147439
LPL	0.137424	0.126683
PLK1	0.137409	0.131586
CDC45L	0.137373	0.140116
ZNF367	0.136989	0.139125
DISP2	0.136759	0.16045
GFOD1	0.136194	0.126378
GPRIN1	0.13609	0.148818
LINGO1	0.135665	0.133722
CIT	0.135582	0.124341
UNC5A	0.13454	0.110036
CKAP2L	0.134166	0.143454
FBXO43	0.134065	0.142244
OPRD1	0.133972	0.125563
MORN3	0.133431	0.126624
TNNT1	0.133301	0.170499
AP3B2	0.133159	0.135268
OIP5	0.132636	0.146794
PRPH	0.132596	0.129364
B4GALNT1	0.132241	0.124947
FAM171A2	0.13222	0.149098
TMEM151A	0.131013	0.162842
KISS1R	0.130474	0.131828
RAB3C	0.130339	0.132308
DNAJB13	0.130263	0.161771
E2F1	0.129903	0.11863
STX1A	0.129855	0.150488
VGF	0.129701	0.152187
SNCB	0.129439	0.123532
TPPP3	0.129411	0.108903
FGF11	0.128804	0.13711
FBXL16	0.128166	0.10717
TK1	0.128098	0.139641
CHST8	0.127931	0.139276
RGS19	0.127407	0.171184
SLC25A19	0.126756	0.12152
CAMK2N2	0.126355	0.168174
RTDR1	0.125779	0.13987
LHX2	0.125583	0.143197
CTXN1	0.12505	0.139189
RNF165	0.124854	0.112167
SPC24	0.124836	0.110435
AMH	0.124693	0.122841
APCDD1L	0.124426	0.136093
TIGD3	0.124166	0.114149
GALK1	0.122746	0.160005
SLC26A10	0.122653	0.10514
B4GALNT4	0.122369	0.0956822
POLD1	0.122146	0.110889
HCN2	0.120731	0.150645
ZIC2	0.120604	0.163661
SEMA6B	0.119218	0.121849
NRIP3	0.118971	0.144126
IER5L	0.11669	0.0880743
NUDT1	0.116236	0.112674
CCDC28B	0.116201	0.138631
CHAC2	0.1159	0.119814
SIX2	0.114249	0.167485
CEP72	0.114225	0.112915
ESM1	0.113292	0.0798587
PLEKHG4B	0.112807	0.118917
ORC1L	0.112629	0.0990887
KRTAP5-2	0.112315	0.0955384
CEP55	0.112237	0.116938
SNAP25	0.11172	0.115345
ABHD8	0.109331	0.154759
SSBP4	0.108832	0.0871344
GMIP	0.108208	0.097323
LZTS1	0.107765	0.124303
PAFAH1B3	0.107512	0.126302
CDCA4	0.107333	0.0920407
FGD1	0.10722	0.127745
S1PR5	0.107212	0.105678
CACNB1	0.106276	0.104702
GCHFR	0.105123	0.0932605
KCNH2	0.103841	0.101183
MFI2	0.100818	0.111603
REEP1	0.10045	0.0949674
FEN1	0.0999071	0.0823003
CELSR2	0.0994112	0.0790052
OGDHL	0.0993629	0.0833018
DCLRE1B	0.0990687	0.107335
PTTG3	0.0989283	0.0734187
CDC7	0.0987167	0.104626
HMMR	0.0981523	0.0885523
FOXD1	0.0969201	0.0980941
MCM2	0.0961438	0.0709352
KRTAP5-10	0.0955305	0.0828378
BUB1B	0.0947049	0.103294
TRIP13	0.0946029	0.0818825
RRM2	0.0930901	0.117393
KIF23	0.0919456	0.0978636
CCNA2	0.0919313	0.0821621
SHCBP1	0.0919107	0.0673528
TOP2A	0.0917553	0.0951509
ZNF512B	0.0917517	0.102687
CRTC1	0.0914253	0.0741581
INCENP	0.0913792	0.126459
MBD3	0.0911934	0.097545
PAQR4	0.0898366	0.070953
LPHN1	0.0897876	0.0773541
SAMD1	0.089783	0.0690115
AHDC1	0.0895545	0.113131
DNM1	0.0894397	0.0737353
EEF1A2	0.0885209	0.0797591
TNFRSF13C	0.0883968	0.0908651
CDT1	0.0875693	0.0729411
TMEM121	0.0864718	0.0798316
CHAF1B	0.084958	0.102785
UBE2S	0.0846699	0.0617305
TSEN54	0.0835747	0.0983455
RNASEH2A	0.0831862	0.0591297
JAG2	0.0830751	0.0464718
WDR34	0.0829611	0.0668649
SALL2	0.0827703	0.0733434
GNAZ	0.082697	0.0640247
SUV39H1	0.0826942	0.106593
PPP1R9B	0.082	0.0630274
CC2D1A	0.0802813	0.0432616
PANK1	0.0800869	0.0494019
MAPK8IP1	0.0789286	0.131274
SCAMP5	0.0783929	0.0528498
DUSP4	0.0775826	0.0526586
WDR18	0.0764005	0.105674
CCDC74A	0.0747057	0.0773891
ILVBL	0.0746285	0.0696326
KLHL26	0.0740382	0.0647771
SF3A2	0.0736006	0.0792232
CHAF1A	0.073226	0.0665965
KLF13	0.0715329	0.059174
PTK6	0.0713768	0.0480635
KCNK3	0.0709624	0.0498068
GAS2L3	0.0697812	0.0814791
MANEAL	0.067179	0.037948
NUSAP1	0.0662301	0.0773889
PLK4	0.0648918	0.104907
FAM123C	0.0647103	0.0387335
E2F2	0.0617047	0.0381244
TIMELESS	0.0608425	0.0785915
PTTG2	0.0604387	0.0226241
SLPI	0.0600997	0.0275861
LMNB1	0.0598047	0.0918042
ARNTL2	0.0596201	0.0567848
CENPK	0.0591503	0.0270814
PRR11	0.0587635	0.0413625
CENPI	0.05803	0.0731117
CCM2	0.0579484	0.0821753
TFAP4	0.0575181	0.0580441
BMP8B	0.0575175	0.0415365
APOBEC3B	0.0571975	0.0568672
RAD51AP1	0.0568628	0.0546984
RAB39	0.0559939	0.0367952
KIF11	0.055845	0.0717235
NEK2	0.0551451	0.072354
ARHGAP11B	0.0525647	0.0655691
CDC34	0.0513228	0.0163183
PIP5K1C	0.0483627	0.0816028
ENO2	0.0470647	0.0771551
POLRMT	0.0469355	0.0292005
ARHGEF18	0.0468686	0.0618772
HDGF2	0.0468251	0.0392387
TBC1D10B	0.0444401	0.0285195
FAM102A	0.0442454	0.018529
PIK3R2	0.0432906	0.0368642
EPPK1	0.042429	0.0816049
QSOX2	0.0422218	0.0325335
MDK	0.0421156	0.0167836
PANK4	0.0419774	0.0549553
DUSP8	0.0399384	-1.35894e-05
RNF126	0.0359261	-0.0250103
BICD2	0.0357099	0.00130436
CCDC130	0.0355875	0.0247581
KIAA1958	0.0347149	0.0169723
NKIRAS2	0.0341668	-0.000725023
ITPR3	0.0338246	0.0496746
ZNF77	0.0331868	0.0722186
STXBP5L	0.0320605	0.0464927
PCGF2	0.0320225	0.0268494
DSCC1	0.0319755	0.0267212
ZNF669	0.0301251	0.00876317
GINS1	0.0272825	0.00815876
XRCC2	0.026808	0.0180608
DSCR6	0.0267221	0.0317261
GNG4	0.0262965	0.0696653
CASP2	0.0236036	0.0258102
SNX30	0.0235431	0.013827
CD24	0.0220617	0.036403
TOX3	0.0213327	0.0372845
CDC6	0.0213043	0.0192664
WDR76	0.0209022	0.0179625
TMEM169	0.0174623	0.0387297
SVOP	0.0168035	0.026929
LIN9	0.0157705	0.0310862
DAZAP1	0.014292	0.0093759
GRPEL2	0.0137919	5.88844e-05
GLT25D1	0.0107867	0.0221361
ARHGAP11A	0.00962669	0.0166805
FAM40B	0.00744366	-0.0084801
EIF4EBP1	0.00743878	-0.00604621
HJURP	0.00711455	0.0291661
E2F3	0.00650155	0.00956864
ASB16	0.0062595	0.0207907
FRMD8	0.00510145	0.0159219
CCNF	0.00314578	-0.0127254
USP49	0.00143442	0.0240562
MAD2L2	-0.00053172	0.00117548
POMT2	-0.000646985	-0.0177854
MCM5	-0.00190847	0.00665153
ETNK2	-0.00191556	-0.0206527
NAV1	-0.00261576	0.00822878
WDHD1	-0.00288229	-0.0135599
SH3GL1	-0.00497236	0.00621558
BCR	-0.00581609	0.00156883
LSM7	-0.0105439	-0.00409035
COX8A	-0.011774	-0.00247388
DPP9	-0.0137215	-0.0306713
DTX3	-0.01505	-0.0047087
NETO2	-0.016032	-0.00420198
SENP1	-0.0160397	-0.034576
NONO	-0.0162398	-0.0413326
RNPS1	-0.0198158	-0.0292386
AKIRIN2	-0.020723	-0.0289528
SLC25A5	-0.0227727	-0.0441414
MAP1B	-0.0228729	-0.0372318
UBE2I	-0.0236107	-0.0361136
RNF168	-0.0242918	-0.00789988
CEP78	-0.0255911	-0.0475925
PRIM1	-0.0280505	0.0254153
PATL1	-0.0287511	-0.0104829
PPIA	-0.0303757	-0.0588744
SSRP1	-0.0304522	-0.0325481
ILF3	-0.0307038	-0.0496139
PRPF4	-0.0324628	-0.00759109
CHML	-0.0332054	-0.0346619
CTPS	-0.0337463	-0.0511913
KNTC1	-0.0340808	-0.0176943
GDAP1	-0.0343626	-0.0100292
SPC25	-0.0347685	-0.0554402
AURKA	-0.0351914	-0.0296646
MCM6	-0.0403466	-0.0597296
APAF1	-0.0411857	-0.0581557
IPMK	-0.0444591	-0.0495778
SKP2	-0.0445349	-0.0191932
CCDC93	-0.048084	-0.0423956
TULP4	-0.0481656	-0.0301745
PALB2	-0.0491234	-0.0310392
MCM7	-0.0501904	-0.0713386
SMARCA4	-0.0522696	-0.0567182
SF3B2	-0.0604148	-0.0502582
FANCC	-0.0619395	-0.0610877
NAT11	-0.0651037	-0.067009
CSNK1G2	-0.0656273	-0.0662099
NCAPD2	-0.0675765	-0.0446084
SAFB	-0.0676663	-0.0790244
STXBP1	-0.0697469	-0.0378917
POLA2	-0.0698989	-0.0282198
PRPF6	-0.0732928	-0.0695817
ZMYM3	-0.0737102	-0.0608301
CFL1	-0.0747674	-0.0876793
PLP2	-0.0797756	-0.0828168
CREBBP	-0.0806361	-0.0851966
CDC42BPB	-0.0810713	-0.086394
RFC5	-0.0827452	-0.0827833
FADS1	-0.0835662	-0.0598091
THRB	-0.0841359	-0.0888742
RPLP0	-0.0846296	-0.0773213
KIF2A	-0.130109	-0.11922
PHKB	-0.134582	-0.106809
SLC38A1	-0.136076	-0.1273
DYNLL1	-0.143951	-0.118239
MYO1D	-0.147709	-0.129228
SMC6	-0.153834	-0.0956923
TPR	-0.159649	-0.130128
ZDHHC13	-0.164025	-0.151651
DPY19L2P2	-0.177299	-0.156781
