# Supplementary material for: Nerve growth factor interacts with CHRM4 and promotes neuroendocrine differentiation of prostate cancer and castration resistance
Source: Commun Biol. 2021 Jan 4;4:22. doi: 10.1038/s42003-020-01549-1 (PMC7782543; doi:10.1038/s42003-020-01549-1)
Supplement: Supplementary file 4 — Supplementary Data 2 [file 42003_2020_1549_MOESM4_ESM.xlsx]

## Sheet: Fig 1
Fig 1b				Fig 1d											Fig 1e								Fig. 1f								Fig. 1h
	LNCaP/NGF vs. LNCaP/EV				NC			sh46-1			sh46-2					FBS			CSS					FBS			CSS					C4-2			C4-2-MDVR
ZBTB46	5.01133			ZBTB46	1	1	1	0.412	0.523	0.45	0.112	0.23	0.16		NC	1	1	1	3.36337	3.4206	3.3		NC	1	1	1	4.36337	3.4206	4		NC	1	1	1	23.0352	25.9192	24
CHGA	4.97837			NGF	1	1	1	0.58351	0.634519	0.55	0.38351	0.345192	0.36		sh46-2	0.267273	0.24717	0.25	0.351788	0.350119	0.34		sh46-2	0.326727	0.24717	0.3	0.517877	0.350119	0.4		sh46-2	0.167273	0.24717	0.2	0.235179	0.350119	0.3
CHGB	3.77259			CHGA	1	1	1	0.571531	0.654284	0.6	0.571531	0.542835	0.55		NC	1	1	1	3.4362	3.21766	3.3		NC	1	1	1	5	3.21766	4		NC	1	1	1	31.7315	33.7028	32
ENO2	3.40242			CHGB	1	1	1	0.589728	0.632582	0.6	0.358973	0.325815	0.34		sh46-2	0.1513	0.140265	0.15	0.262518	0.237688	0.25		sh46-2	0.21513	0.140265	0.25	0.426252	0.237688	0.33		sh46-2	0.21513	0.140265	0.18	0.326252	0.237688	0.28
SYP	4.55144			SYP	1	1	1	0.766061	0.640556	0.7	0.660606	0.640556	0.65		NC	1	1	1	3.73236	3.38301	3.5		NC	1	1	1	3	3.38301	3.2		NC	1	1	1	25.3407	26.6687	25
KLK3	-2.70655			ENO2	1	1	1	0.742573	0.643437	0.67	0.425731	0.643437	0.55		sh46-2	0.208465	0.241813	0.24	0.398648	0.425793	0.4		sh46-2	0.320847	0.241813	0.26	0.398648	0.257926	0.32		sh46-2	0.320847	0.241813	0.3	0.239865	0.425793	0.33
NKX3-1	-3.61491														NC	1	1	1	3.34531	3.29977	3		NC	1	1	1	4.34531	3	3.55		NC	1	1	1	25.0289	23.88	24
SPDEF	-3.03586														sh46-2	0.365505	0.471054	0.4	0.360063	0.690741	0.4		sh46-2	0.655052	0.57	0.6	0.60063	0.469074	0.5		sh46-2	0.23655	0.471054	0.33	0.60063	0.690741	0.65
															NC	1	1	1	3	3.38301	2.5		NC	1	1	1	4	3.38301	3.6
															sh46-2	0.120847	0.241813	0.2	0.398648	0.257926	0.3		sh46-2	0.120847	0.241813	0.2	0.398648	0.257926	0.3
															NC	1	1	1	2	2.29977	2.21		NC	1	1	1	4	3	3.5
															sh46-2	0.365505	0.247105	0.3	0.360063	0.269074	0.25		sh46-2	0.365505	0.247105	0.33	0.360063	0.269074	0.3

## Sheet: Fig 2
Fig. 2a								Fig. 2c											Fig. 2d											Fig. 2e														Fig. 2f
LNCaP	EV			ZBTB46					PC3/ZBTB46			PC3/H3K4me3			PC3/IgG					C4-2/ZBTB46			C4-2/H3K4me3			C4-2/IgG					C4-2/ZBTB46/-CSS			C4-2/ZBTB46/+CSS			LNCaP/GAPDH/-CSS			LNCaP/GAPDH/+CSS					C4-2/ZBTB46/-MDV3100			C4-2/ZBTB46/+MDV3100
ZBTB46	1	1	1	5.67993	9.26517	7		NC	0.102051	0.135563	0.12	0.104473	0.109972	0.102	0.016505	0.0215	0.01		EV	0.0102051	0.0135563	0.012	0.144726	0.109972	0.133	0.016505	0.00215	0.018		NC	0.052338	0.05463	0.05	0.22363	0.214986	0.2	0.052172	0.050677	0.051	0.050217	0.050177	0.04		NC	0.020468	0.013493	0.016	0.144726	0.139972
NGF	1	1	1	4.23679	4.45472	4.3		sh46-2	0.024447	0.034127	0.028	0.104219	0.14555	0.13	0.032196	0.032142	0.03		ZBTB46	0.24447	0.234127	0.233	0.142189	0.14555	0.14	0.0032196	0.032142	0.011		sh46-2	0.050174	0.050349	0.051	0.095157	0.09	0.1	0.047181	0.056595	0.05	0.037181	0.051595	0.04		sh46-2	0.013475	0.016972	0.015	0.0523139	0.04598
								NC	0.020468	0.023493	0.022	0.108308	0.09561	0.099	0.014344	0.013546	0.011		EV	0.020468	0.0123493	0.016	0.108308	0.09561	0.099	0.0014344	0.013546	0.009		NC	0.072237	0.056325	0.06	0.266	0.327	0.3	0.032524	0.05075	0.04	0.050325	0.025015	0.03		NC	0.024447	0.014127	0.0202	0.1932	0.18554
C4-2	EV			ZBTB46				sh46-2	0.023475	0.016972	0.02	0.108314	0.104598	0.11	0.014361	0.013189	0.012		ZBTB46	0.023475	0.0316972	0.027	0.108314	0.104598	0.103	0.014361	0.013189	0.011		sh46-2	0.067	0.05328	0.05	0.0960945	0.105028	0.1	0.05282	0.0501	0.044	0.05011	0.060709	0.04		sh46-2	0.0134	0.01656	0.014	0.03189	0.0555
ZBTB46	1	1	1	5.83489	4.45114	5.3		NC	0.12434	0.1523	0.14	0.11932	0.11554	0.112	0.02001	0.01002	0.015		EV	0.012434	0.01523	0.014	0.1932	0.1554	0.16	0.002001	0.01002	0.008
NGF	1	1	1	4.05169	2.81151	3.4		sh46-2	0.0134	0.01656	0.014	0.103	0.1222	0.11	0.01003	0.01113	0.011		ZBTB46	0.134	0.1656	0.154	0.103	0.15222	0.13	0.001003	0.01113	0.009
[truncated: 63 more columns]

## Sheet: Fig 3
Fig. 3b			Fig. 3c			Fig. 3k
Before	After		Before	After		Taylor		TCGA
40	80		42	71.3		NGF	ZBTB46	NGF	ZBTB46
60	55		60.8	91.1		7.80924	7.72404	8.07581	4.95095
40	160		51	92.3		8.36616	8.00619	8.02974	5.30273
80	120		19.4	85.1		7.62677	7.70369	6.47801	4.82312
160	220		98.6	98.8		7.76125	7.8367	7.03414	4.79855
170	180		63.3	98.1		7.4794	7.62281	7.2962	4.94945
30	20		53.2	97.4		7.84451	7.87155	5.6108	4.16615
70	130		74.4	99.5		8.30808	8.29081	6.972	4.08653
155	195		87.1	92.1		7.62892	7.81269	6.76953	5.06101
145	140		6.1	99.1		7.57061	7.47858	7.03186	4.86329
130	200		54.4	86.4		7.51734	7.71881	6.55827	5.23034
73	145		34.6	77.2		7.66853	8.01381	5.00568	4.47922
30	190		33.3	99.5		7.46933	7.7197	5.51168	3.96165
30	60		78.3	97.3		7.98949	7.6806	6.2185	4.41035
150	160		87.1	99.9		8.52277	8.29374	7.45147	4.90104
140	150		62.7	94.3		7.91452	7.53297	6.17189	4.55384
120	70		75	94.9		8.57944	7.93793	7.57014	5.07566
40	125		15	88		7.90174	7.79272	7.72592	4.90067
						7.80777	7.42418	7.18686	4.82251
						7.89078	7.58767	7.83584	4.73836
						7.89939	7.73972	6.18197	4.98305
						7.74107	7.81029	6.02933	4.80495
						8.20047	7.99842	6.82669	3.82667
						7.9855	8.05385	6.10968	4.38053
						8.15649	8.08866	7.1428	4.22224
						7.69468	7.46248	8.21004	5.23424
						7.65257	7.71622	7.53751	3.73522
						7.73865	7.50601	6.61949	3.17008
						7.28631	7.70209	6.16901	4.36475
						7.25518	7.27865	6.69378	3.95554
						8.10328	8.1143	7.00263	4.67412
						7.52039	7.51701	7.25417	5.1785
						7.56003	7.76922	6.02288	4.1963
						7.4511	7.39273	7.57922	4.98261
						8.29323	8.05487	6.22522	4.59682
						7.5794	7.84277	7.55425	4.81428
						7.7722	7.86263	6.65521	4.58196
						8.25048	7.97643	6.93598	4.52374
						7.49826	7.45809	7.17949	5.12255
						7.99646	7.68933	6.50698	5.02244
						7.70709	7.70797	6.66978	4.66134
						7.57702	7.5986	6.16761	4.17987
						7.89861	7.72376	7.8695	4.53205
						8.09905	8.01473	5.96683	4.2732
						7.74568	7.76616	6.40192	4.65519
						7.70979	7.69631	6.54839	4.91411
						8.3301	8.30724	7.53482	4.66732
						7.93155	8.33664	6.60149	4.56332
						7.82122	7.95178	6.37776	3.96445
						7.66973	8.0564	7.04332	4.5948
						7.92913	8.03011	5.26689	4.30406
						7.85614	7.93727	7.09077	4.52623
						8.33144	8.11913	6.73475	4.21035
						7.68458	7.91124	8.23707	4.91986
						7.99442	8.13386	7.1765	5.33084
						8.15345	7.9895	6.75794	4.47923
						8.10171	8.34536	6.06843	4.72966
						7.73497	7.74681	6.94721	4.86641
						7.77649	7.99188	7.5789	4.51111
						8.04176	7.95103	6.90256	4.60726
						7.96847	8.01164	6.87249	4.84717
						8.15796	8.2	6.96199	4.91048
						8.23034	8.23287	5.89343	4.5222
						8.63494	8.70643	7.2706	4.55107
						7.88432	7.9012	6.02887	4.43375
						7.52189	7.64425	6.32125	4.05562
						7.42295	7.91544	4.86989	4.28869
						8.05656	8.27202	6.51576	4.46604
						7.54221	7.61804	7.47213	4.73332
						7.93954	8.06957	6.51905	4.88348
						8.14912	7.98563	7.42526	3.66496
						7.63616	7.94214	6.2654	4.67076
						7.22167	7.74734	8.21999	4.71028
						8.2103	8.20102	6.91589	4.09542
						8.51712	8.30894	7.57135	4.35406
						8.09816	8.05897	5.00708	3.93888
						7.78659	7.74997	7.38033	3.77657
						8.31988	8.03782	7.24964	4.12144
						8.26608	8.03163	6.82229	4.59785
						7.73881	8.2045	6.85151	4.18688
						7.8061	7.78001	7.28729	4.78941
						7.71373	7.74996	6.95648	4.50528
						8.09209	7.85344	7.29604	4.87373
						8.19817	8.10156	7.47773	4.68601
						8.31194	8.24837	7.68335	4.75959
						8.31258	8.26625	7.66669	4.75075
						7.96401	8.13874	6.76008	4.62228
						7.4681	7.82217	4.98245	3.81105
						7.717	8.07434	6.37796	4.17303
						7.91573	8.09874	7.18332	4.45631
						7.495	7.89208	7.42629	4.29589
						7.52202	7.67532	6.96588	3.57531
						7.51305	7.57005	6.9631	4.24978
						8.05981	7.80797	6.28429	4.08156
						8.42365	8.148	5.21414	4.12117
						8.12131	7.73804	5.43954	4.57628
						8.56141	8.30901	6.24055	4.73957
						8.17785	7.97012	7.66469	5.1973
						8.37812	8.43808	7.05867	5.00835
						8.12759	7.95504	6.67564	4.49404
						8.24311	8.02833	6.84978	5.11657
						7.73039	7.78457	7.22024	4.61053
						7.36365	8.09335	7.27363	4.73215
						7.96189	8.05498	6.49095	4.94526
						8.39053	8.27714	6.7191	4.77938
						8.25756	8.02446	6.91339	4.48531
						8.27004	8.19536	7.21411	4.56208
						7.90762	7.77169	7.49866	4.99769
						8.10167	8.18575	7.03202	5.20171
						8.61156	8.56464	5.61864	4.59522
						7.85226	7.67868	7.05044	5.31674
						8.12454	8.10563	6.60551	4.304
								6.67941	4.7269
								7.08757	4.90204
								7.72687	5.14656
								7.24986	5.0851
								6.17514	4.85397
								6.32874	5.01534
								6.6338	4.02026
								6.7867	4.3559
								6.57153	4.64169
								6.99549	4.96185
								7.08867	5.38895
								6.91437	5.1556
								7.07303	4.86297
								7.05858	4.30025
								4.94618	4.28125
								6.0635	4.37312
								6.72557	4.94679
								6.35524	4.51417
								7.24799	4.73982
								7.78139	5.0744
								6.24447	4.1247
								7.27344	4.91251
								7.11084	4.05023
								6.17758	4.3785
								6.97885	5.19506
								5.50253	4.23423
								7.13581	5.18331
								6.84659	4.31239
								5.86348	4.6247
								7.59101	4.48813
								6.45638	4.31197
								5.64815	4.47682
								5.36645	4.13345
								7.71502	5.31857
								8.88239	4.92527
								6.6669	4.1792
								7.33137	4.89965
								6.56251	4.28318
								6.33899	4.71771
								5.16805	4.13832
								7.36898	4.76135
								7.26646	4.11431
								7.41857	3.8349
								6.93753	4.47439
								8.43951	5.19816
								6.90808	3.92298
								5.86563	4.1043
								5.47704	4.66289
								7.45519	4.72653
								5.86647	3.86221
								6.73475	4.29111
								6.54964	4.42403
								5.83378	4.36849
								6.69827	4.64271
								6.77196	4.97741
								6.99971	4.62075
								7.41422	4.88337
								7.347	4.22471
								5.93079	4.75669
								6.91342	4.09384
								6.94055	4.67329
								7.19936	4.53597
								6.8999	4.22718
								6.06946	4.78301
								7.99174	5.29718
								6.25016	4.1769
								6.08113	3.57638
								7.48767	4.23837
								8.18863	4.96863
								6.47199	4.17167
								8.65061	5.08511
								7.48128	4.96239
								8.64009	5.43393
								6.3926	4.91475
								8.06726	4.75724
								6.52074	4.89187
								8.42553	5.2066
								8.90668	5.29845
								7.5017	5.29579
								7.04528	4.55372
								8.54854	5.11715
								7.29134	4.12201
								6.06305	4.35145
								6.6747	4.0726
								7.03672	4.59713
								6.54928	2.96027
								7.69055	4.79316
								5.39602	3.77473
								7.19037	3.74265
								6.05124	4.03018
								6.91119	4.54473
								6.80006	4.3709
								8.16599	4.7253
								7.69722	3.99974
								8.08226	4.78912
								6.33403	3.38529
								6.6354	4.07774
								6.04176	4.14035
								6.91381	4.06849
								6.99914	4.18144
								6.42676	3.93908
								7.56539	4.43434
								5.81793	4.03679
								7.42455	4.59677
								6.38729	4.48964
								6.60778	4.41617
								7.60937	4.79579
								6.30933	4.01738
								7.79944	4.08857
								6.98711	4.36834
								7.32225	4.59817
								5.95563	4.46075
								7.70381	4.43614
								6.69429	4.05357
								7.44451	4.59109
								7.37458	4.15436
								6.69459	4.30466
								5.53444	4.04099
								6.95206	5.18418
								6.23186	4.1763
								6.96834	5.32481
								7.82272	4.99422
								7.08345	4.98435
								6.99738	4.09863
								7.22527	3.93002
								6.02923	5.07477
								6.91901	4.58623
								7.77179	3.57827
								7.55851	4.75574
								7.29094	4.59352
								7.32171	4.85791
								6.18614	3.80457
								7.12397	4.30659
								6.93988	5.12486
								6.10463	3.89784
								7.78872	4.2741
								6.01403	4.27212
								6.69882	3.80295
								7.60453	3.56962
								6.90451	4.31744
								6.81078	4.41542
								6.12516	4.45018
								7.12426	4.45682
								7.13745	4.88122
								6.10982	4.90529
								7.35335	4.70473
								5.99876	3.8514
								7.54639	4.61535
								7.62004	4.90242
								7.50943	4.64413
								7.50189	4.50935
								6.75639	4.60517
								5.89015	4.9226
								6.54943	4.24911
								6.52023	3.95249
								6.50909	4.49925
								6.06857	4.96039
								6.392	4.65777
								6.28978	4.50419
								6.8284	5.10081
								6.71739	5.0767
								7.78585	4.80467
								6.09541	3.51133
								6.51013	4.28838
								6.38539	4.14401
								6.64365	4.77915
								6.86136	4.04134
								5.13015	4.03544
								7.23262	4.87492
								7.16095	4.35311
								7.69851	4.94394
								7.72571	3.97847
								7.803	4.88244
								7.18037	5.14822
								4.78222	4.36206
								7.72655	4.67774
								6.69778	4.71152
								6.18133	3.40594
								5.89376	4.62119
								6.85113	4.2702
								7.35567	4.56174
								6.60844	4.2475
								7.80534	4.81281
								8.39143	4.98566
								7.86636	4.52459
								7.05684	3.92864
								7.63631	4.83723
								6.82718	4.8557
								8.02964	5.22377
								7.56196	4.75919
								8.02858	4.79981
								7.16981	4.07688
								6.01483	3.83821
								6.46679	4.49935
								5.81643	4.98156
								7.47828	4.69203
								5.93794	3.69252
								6.02022	4.23105
								7.51288	5.0177
								6.41619	4.86793
								6.02833	4.56057
								7.79627	5.6513
								4.99106	4.20317
								7.53805	5.20528
								7.22634	4.62423
								6.50207	3.973
								5.37143	4.14992
								6.87982	4.01453
								6.4266	3.88333
								6.73349	4.17099
								6.50334	4.90175
								6.91154	5.15022
								7.95972	4.78785
								6.27665	4.00667
								7.02787	4.72042
								7.19522	4.91798
								6.37508	4.68097
								5.24975	4.68452
								7.83042	5.03536
								8.1391	4.7578
								6.53325	4.29537
								7.77502	5.20197
								5.49427	4.10521
								8.85385	4.98995
								5.87605	4.63057
								8.31202	4.76795
								7.54729	5.10542
								6.38271	4.86394
								6.64571	5.07566
								7.87548	4.67186
								7.59494	4.77536
								5.74175	4.2127
								5.80128	4.50875
								7.3765	4.90556
								7.46933	4.83085
								9.18273	5.55199
								7.33757	4.51374
								7.36846	4.70786
								6.95054	4.48764
								6.99567	4.63052
								7.22038	4.22859
								7.8729	4.23471
								8.48431	4.66296
								5.77546	4.14274
								6.19972	4.60507
								8.09509	5.27598
								7.98934	5.28757
								8.14419	5.09493
								6.20983	4.12759
								6.82718	4.41244
								8.59675	4.963

## Sheet: Fig 4
Fig. 4a								Fig. 4b																		Fig. 4c																	Fig. 4d
	EV			NGF					EV								NGF									days p.i.	NC					shNGF-1					shNGF-2						days p.i.	NC					shNGF-1
C4-2	1	1	1	2.932	1.9778	2.884		1	0.1964	0.148	0.18	0.152	0.1853	0.16	0.15	0.188	0.18	0.172	0.161	0.177	0.169	0.204	0.186	0.214		1	0.236175	0.13619	0.111997	0	0	0.036707	0.081712	0.13619	0.08487	0.08487	0.11	0.081712	0.13619	0.111997	0.120556		1	0.141519	0.13	0.13619	0.14	0.14	0.068133
LNCaP	1	1	1	2.556	2	3.011		2	0.298	0.2068	0.2986	0.236	0.248	0.296	0.238	0.304	0.56	0.5272	0.332	0.287	0.5337	0.416	0.318	0.361		2	0.44	0.286667	0.22	0.44	0.286667	0.18	0.17	0.16	0.191111	0.191111	0.21	0.22	0.24	0.22	0.246667		2	0.493415	0.46	0.46	0.4	0.534496	0.23
								3	0.304	0.4278	0.308	0.43281	0.3282	0.3034	0.3782	0.38	0.91	0.618	1.08956	0.974	0.98	0.9737	0.97825	0.931		3	0.836193	0.753062	0.717271	0.769527	0.686395	0.51	0.580735	0.586667	0.512746	0.512746	0.5	0.580735	0.586667	0.586667	0.578886		3	0.835809	0.85	0.715649	0.84	0.78	0.29
								4	0.41	0.492	0.443	0.6403	0.431	0.56	0.45	0.7	1.4994	1.43	1.42948	1.3968	1.68	1.58	1.684	1.287		4	1.85333	1.76	1.78667	1.85333	1.76	0.84	0.83	0.89	0.857778	0.857778	1.1	1.01	1.2	1.102	1.15867		4	1.45247	1.55	1.34	1.34057	1.45	0.47
								5	0.6097	0.4936	0.926	0.93	0.617	0.629	0.96565	0.73	1.98328	2.2075	1.9	1.9564	1.974	2.18444	1.96494	2.413		5	2.30733	2.73333	2.42267	2.73333	2.40733	1.25	1.33333	1.23	1.25333	1.25333	1.44	1.33333	1.62667	1.54	1.50667		5	2.03581	2.01	1.99	2.01	2.3	0.65
[truncated: 77 more columns]

## Sheet: Fig 5
Fig. 5b								Fig. 5c								Fig. 5j
	EV			NGF					EV			shNGF-1					PBS			NGF
DPYSL5	1	1	1	2.36618	1.56173	1.8		DPYSL5	1	1	1	0.649921	0.556074	0.6		NC	1	1	1	2.34	3.23	3
TLX1	1	1	1	0.797426	1.30175	1.1		TLX1	1	1	1	0.974256	1.03017	1.01		shCHRM4-1	0.267273	0.24717	0.25	0.351788	0.435012	0.37
FAM148C	1	1	1	1.0625	0.609052	0.78		FAM148C	1	1	1	1.0625	0.960905	1.03		shCHRM4-2	0.34717	0.351788	0.33	0.443	0.345	0.4
CHRM4	1	1	1	5.2855	4.90728	4.55		CHRM4	1	1	1	0.260342	0.245871	0.244		NC	1	1	1	4.32	5.21766	4.8
LHFPL5	1	1	1	0.519759	0.740963	0.6		LHFPL5	1	1	1	1.02441	1.04344	1.112		shCHRM4-1	0.513	0.402648	0.45	0.62518	0.537688	0.54
HIST3H3	1	1	1	0.966661	1.03871	0.98		HIST3H3	1	1	1	0.966661	1.03871	1.022		shCHRM4-2	0.520846	0.524181	0.51	0.398648	0.542579	0.4
CPLX2	1	1	1	1.112	1.2323	1.11		CPLX2	1	1	1	1.112	1.0323	0.999		NC	1	1	1	2.12	3.23	3
SYP	1	1	1	2.40675	3.43553	3.01		SYP	1	1	1	0.348942	0.32697	0.433		shCHRM4-1	0.513	0.402648	0.46	0.42518	0.537688	0.47
PCDH24	1	1	1	0.571119	0.81987	0.67		PCDH24	1	1	1	1.00287	1.05519	1		shCHRM4-2	0.520846	0.524181	0.5	0.439865	0.542579	0.5
KIF18B	1	1	1	1.17755	1.1522	1.11		KIF18B	1	1	1	1.17755	1.1522	1		NC	1	1	1	4	5.21766	4.5
NGF	1	1	1	5	5.318	5.2		NGF	1	1	1	0.38351	0.345192	0.43		shCHRM4-1	0.513	0.402648	0.45	0.362518	0.537688	0.44
																shCHRM4-2	0.520846	0.524181	0.55	0.339865	0.542579	0.44
																NC	1	1	1	3	2	2.5
																shCHRM4-1	0.513	0.402648	0.45	0.362518	0.537688	0.43
																shCHRM4-2	0.520846	0.524181	0.5092	0.398648	0.354258	0.3992

## Sheet: Fig 6
Fig. 6b									Fig. 6d							Fig. 6e									Fig. 6f					Fig. 6g					Fig. 6h									Fig. 6i
NGF				CHRM4					NGF			CHRM4				NGF				CHRM4					NGF	PreTxPSA	CHRM4	PreTxPSA		NGF	CHRM4	ZBTB46	CHRM4			CHGA	CHGB	ENO2	SYP	KLK3	NKX3.1	SPDEF		WU_CELL_MIGRATION					1.144
Normal (n=16)	Adeno (GS≤7) (n=81)	Adeno (GS≥8) (n=19)	SCNC (n=14)	Normal (n=16)	Adeno (GS≤7) (n=81)	Adeno (GS≥8) (n=19)	SCNC (n=14)		Normal	Primary	Metastasis	Normal	Primary	Metastasis		6	7	8	9	6	7	8	9		8.36616	11.3	7.51655	11.3		7.80924	7.12978	7.72404	7.12978		TCGA	0.2043	0.2436	0.1052	0.1522	-0.107315	-0.10783	-0.105624		KEGG_SMALL_CELL_LUNG_CANCER					1.52062
0	100	180	300	0	100	180	300		7.84687	7.80924	8.32816	6.7227	7.12978	7.24657		7.55475	7.4228	7.14497	7.78358	6.05126	6.11935	7.21269	6.94106		7.62677	5.9	6.84604	5.9		8.36616	7.51655	8.00619	7.51655											BELTRAN_NEPC_UP					1.30812
80	100	270	300	80	100	200	300		7.8795	7.79772	8.12759	7.40735	7.51655	7.84064		7.8061	7.4681	7.59973	7.7722	6.30086	6.14513	7.29873	7.02198		7.76125	3.8	7.11528	10.4		7.62677	6.84604	7.70369	6.84604			CHGA	CHGB	ENO2	SYP	KLK3	NKX3.1	SPDEF		RAMALHO_STEMNESS_UP					1.112
100	0	240	300	0	0	120	300		7.86009	8.36616	8.24311	6.95759	6.84604	7.40684		7.88432	7.52189	7.56003	7.74058	6.33219	6.17817	6.44942	7.10966		7.63409	10.4	7.1414	12.9		7.76125	6.279	7.8367	6.279		Taylor	0.3593	0.6646	0.1314	0.7651	-0.5403	-0.3951	-0.2915		BOQUEST_STEM_CELL_CULTURED_VS_FRESH_UP					1.10388
100	20	240	300	0	20	120	210		7.80053	7.62677	7.9515	7.10934	6.279	8.32261		7.59376	7.25518	7.73881	8.12454	6.39078	6.2767	6.65384	7.24092		7.4794	12.9	6.96849	6.7		7.4794	7.1414	7.62281	7.1414											P53_DN.V2_UP					1.33496
100	30	270	300	120	30	270	180		7.76661	7.76125	7.73039	7.61774	7.1414	8.17013		7.22167	7.76125	7.80777	7.52202	6.46948	6.279	6.85094	7.37914		7.55475	5.2	7.48544	3.26		7.84451	7.48544	7.87155	7.48544											TOMLINS_PROSTATE_CANCER_UP					1.107
0	0	270	200	0	0	120	300		7.83381	7.63409	8.36365	7.66366	7.48544	7.60238		7.66853	7.73497	7.82122	8.10167	6.63884	6.30659	6.91673	7.53327		8.02239	6.7	6.98593	9.35		8.30808	7.61494	8.29081	7.61494											SUNG_METASTASIS_STROMA_UP					1.27
80	0	270	200	80	0	120	300		8.20175	7.4794	7.74159	7.06409	7.61494	7.58028		7.63616	7.4511	7.90762	8.25756	6.64883	6.37521	7.05489	7.58028		7.84451	3.26	6.65585	42.91		7.62892	7.95679	7.81269	7.95679											WANG_ANDROGEN_INDEPENDENT					1.15805
60	80	270	200	60	80	270	300		7.70722	7.55475	7.96189	7.67981	7.95679	7.80526		7.717	7.54221	7.79772	8.39053	6.66786	6.40961	7.1963	7.60238		7.84728	9.35	7.61494	7.65		7.57061	6.68114	7.47858	6.68114
60	80	270	210	60	80	270	210		8.18061	8.02239	8.39053	7.86631	6.68114	7.05489		7.51305	7.4158	8.52277	8.17785	6.68114	6.43582	7.69941	7.82865		7.56871	2.91	6.73616	9.23		7.51734	6.56787	7.71881	6.56787
20	60	120	180	20	60	120	210		8.05719	7.84451	8.25756	7.60223	6.56787	7.53327		7.57061	7.72313	8.27004	8.56141	6.72326	6.52213	7.80526	7.97612		7.4228	2.9	6.88382	3.8		7.66853	6.46948	8.01381	6.46948
120	160	200	270	120	160	200	180		8.24636	7.84728	8.27004	7.58499	6.46948	8.03547		7.5794	8.04176	8.63494	8.37812	6.76343	6.55057	7.9422	8.22047		8.30808	7.65	7.28466	9.64		7.46933	8.41753	7.7197	8.41753
20	120	200	300	20	120	200	270		8.33519	7.56871	7.90762	7.0644	8.41753	6.88507		7.91452	7.49826			6.82367	6.55792				7.64973	9.23	7.6009	5.8		7.98949	6.98039	7.6806	6.98039
0	40	200	300	0	40	200	240		8.25234	7.4228	8.10167	7.34354	6.98039	7.24092		7.7291	7.51734			6.8514	6.56787				7.65173	3.8	7.95679	18.41		8.52277	7.69941	8.29374	7.69941
20	140	120	270	20	140	120	300		7.92051	8.30808	8.61156	7.9401	7.69941			7.74568	7.6041			6.89396	6.61063				7.68251	9.64	6.77637	43.7		7.91452	6.76343	7.53297	6.76343
40	120	100			120	200			8.51319	7.64973	7.59863	7.54435	6.76343			7.99646	7.69468			6.952	6.62005				7.89198	5.8	7.4881	9.49		8.57944	7.21389	7.93793	7.21389
	80	60			80	200			8.2225	7.65173	7.69532	6.63084	7.21389			7.51932	7.56871			6.96849	6.65585				7.62892	18.41	6.68114	26.69		7.90174	7.26468	7.79272	7.26468
	80	200			80	120			7.53896	7.68251	7.85226	6.67373	7.26468			8.02239	7.70709			6.98602	6.6712				7.81827	3.7	6.56787	36.82		7.80777	6.85094	7.42418	6.85094
	200	100			100	270			7.83966	7.89198	8.12454	6.52892	6.85094			7.73865	7.57702			7.02088	6.70023				8.23938	9.49	7.33895	12.8		7.89078	7.03894	7.58767	7.03894
	200	200			0	270			7.80597	7.62892		6.39831	7.03894			8.25048	7.71373			7.03894	6.7008				7.57061	6.69	7.9553	6.3		7.89939	6.80444	7.73972	6.80444
	90				90				7.7178	7.81827		6.29586	6.80444			7.89078	7.46823			7.09203	6.71451				7.59973	3.82	7.10966	16.71		7.74107	7.72683	7.81029	7.72683
	160				160				7.34323	8.23938		7.14451	7.72683			7.71254	7.28631			7.09641	6.72412				7.51734	6.82	6.46948	14.47		8.20047	7.68837	7.99842	7.68837
	270				120				7.58974	7.57061		6.69143	7.68837			7.70979	7.64973			7.11528	6.73616				7.98985	12.8	7.09203	5.4		7.9855	7.08515	8.05385	7.08515
	270				120				7.81514	7.59973		6.66544	7.08515			7.63409	7.42295			7.24133	6.73859				8.46163	6.3	6.952	13.1		8.15649	7.33503	8.08866	7.33503
	100				100				7.86302	7.51734		5.99898	7.33503			8.09905	7.81827			7.26468	6.77637				7.74058	16.71	7.09026	6.92		7.69468	6.62005	7.46248	6.62005
	90				90				7.35324	7.98985		6.46724	6.62005			7.90174	7.89939			7.29004	6.80444				7.66853	14.47	7.52213	5.5		7.65257	7.03046	7.71622	7.03046
	90				0				7.59219	8.46163		5.9056	7.03046			7.59286	7.89861			7.30071	6.81685				7.71254	5.4	8.41753	4.6		7.73865	6.98602	7.50601	6.98602
	80				80				7.34532	7.74058		6.87255	6.98602			7.93954	7.52039			7.33503	6.82184				7.51932	13.1	6.98039	6.7		7.28631	6.72412	7.70209	6.72412
	90				90				7.85121	7.66853		6.99788	6.72412			8.15649	7.62677			7.34337	6.84604				7.8453	6.92	6.71451	12		7.25518	6.2767	7.27865	6.2767
	100				100				7.72355	7.71254			6.2767			8.26608	8.09816			7.40256	6.87427				7.72313	5.5	7.21389	5.43		8.10328	7.57335	8.1143	7.57335
	90				90					7.51932			7.57335			8.12131	7.62168			7.43981	6.87431				7.46933	4.6	7.26468	1.15		7.52039	6.82184	7.51701	6.82184
	80				80					7.8453			6.82184			8.15345	7.65173			7.44768	6.88382				7.98949	6.7	6.85094	15		7.56003	6.44942	7.76922	6.44942
	40				40					7.4158			6.44942			7.84451	8.05981			7.48544	6.89424				7.46823	12	7.03894	5.52		7.4511	6.37521	7.39273	6.37521
	20				0					7.72313			6.37521			8.31988	7.85434			7.54449	6.94258				7.91452		7.80444	5.04		8.29323	7.64059	8.05487	7.64059
	60				60					7.46933			7.64059			8.31194	7.98949			7.54462	6.98039				8.57944	5.43	7.72683	13.6		7.5794	6.72326	7.84277	6.72326
	100				100					7.98949			6.72326			8.10328	7.84728			7.57335	6.98593				7.59376	7.66	6.61063	7.62		7.7722	7.02198	7.86263	7.02198
	90				90					7.46823			7.02198			7.89198	7.71231			7.6009	6.99135				7.90174	1.15	6.87431	4.26		8.25048	7.02088	7.97643	7.02088
	90				90					8.52277			7.02088			8.10171	7.78659			7.675	6.99785				7.80777	15	7.68837	5.11		7.49826	6.55792	7.45809	6.55792
	120				120					7.91452			6.55792				7.65257			7.70517	7.03046				7.89078	5.52	7.08515	4.62		7.99646	6.89396	7.68933	6.89396
	160				160					8.57944			6.89396				7.96847				7.07204				7.89939	5.04	7.33503	2.77		7.70709	6.6712	7.70797	6.6712
	180				180					7.59376			6.6712				7.9855				7.08515				7.74107	13.6	6.62005	10.02		7.57702	6.70023	7.5986	6.70023
	200				100					7.90174			6.70023				7.8453				7.09026				7.6041	7.62	7.03046	5.8		7.89861	6.81685	7.72376	6.81685
	160				100					7.80777			6.81685				7.69532				7.11883				7.62168	4.26	6.98602	4.13		8.09905	7.24133	8.01473	7.24133
	180				0					7.89078			7.24133				7.80924				7.12978				8.20047	5.11	7.36145	14		7.74568	6.8514	7.76616	6.8514
	100				100					7.89939			6.8514				7.4794				7.1414				7.9855	4.62	7.29004	3.69		7.70979	7.09641	7.69631	7.09641
	90				90					7.74107			7.09641				7.91573				7.14279				8.15649	2.77	6.72412	6.63		8.3301	7.70517	8.30724	7.70517
	80				80					7.6041			7.70517				7.77649				7.16064				7.69468	10.02	7.57335	7		7.93155	7.74833	8.33664	7.74833
	40				40					7.62168			7.74833				8.05656				7.17175				7.65257	5.8	6.82184	7.4		7.82122	6.91673	7.95178	6.91673
	20				20					8.20047			6.91673				8.57944				7.21389				7.73865	4.13	7.44942	5		7.66973	7.46275	8.0564	7.46275
	80				80					7.9855			7.46275				7.68458				7.26895				8.07406	14	7.37521	4.97		7.92913	7.59456	8.03011	7.59456
	180				140					8.15649			7.59456				7.68251				7.28466				7.59286	3.69	7.64059	8.6		7.85614	7.51517	7.93727	7.51517
	90				90					7.69468			7.51517				7.98985				7.33895				8.10328	7	6.72326	4.5		8.33144	7.53876	8.11913	7.53876
	90				120					7.65257			7.53876				8.07406				7.36145				7.52039	7.4	7.02198	8.32		7.68458	7.26895	7.91124	7.26895
	90				90					7.73865			7.26895				8.15796				7.37393				7.56003	5	7.02088	5.3		7.99442	7.72179	8.13386	7.72179
	90				90					8.07406			7.72179				8.14912				7.38531				7.4511	4.97	6.55792	12.47		8.15345	7.44768	7.9895	7.44768
	90				90					7.59286			7.44768				8.10289				7.41561				8.29323	8.6	7.41561	6.95		8.10171	7.81526	8.34536	7.81526
	70				70					7.28631			7.81526				8.09209				7.42144				7.5794	4.5	6.81685	3.8		7.73497	6.30659	7.74681	6.30659
	0				0					7.25518			6.30659				7.66973				7.46275				7.7722	8.32	7.24133	1.8		7.77649	7.16064	7.99188	7.16064
	60				60					8.10328			7.16064				8.23938				7.4881				8.25048	5.3	6.8514	4.9		8.04176	6.55057	7.95103	6.55057
	80				80					7.52039			6.55057				7.85614				7.51517				7.49826	12.47	7.09641	5.38		7.96847	7.07204	8.01164	7.07204
	90				90					7.56003			7.07204				8.36616				7.51655				8.10289	6.95	7.70517	5.7		8.15796	7.37393	8.2	7.37393
	80				80					7.4511			7.37393				8.33144				7.53876				7.99646	5	7.74833	6.69		8.23034	7.74412	8.23287	7.74412
	60				60					8.29323			7.74412				7.92913				7.59456				7.70709	4.5	6.91673	33.71		8.63494	7.9422	8.70643	7.9422
	80				80					7.5794			7.9422				8.2103				7.60961				7.57702	1.6	7.46275	4.2		7.88432	6.30086	7.9012	6.30086
	20				20					7.7722			6.30086				8.30808				7.61494				7.89861	3.8	7.59456	9		7.52189	6.17817	7.64425	6.17817
	20				20					8.25048			6.17817				8.19817				7.63187				8.09905	1.8	7.51517	5.97		7.42295	6.73859	7.91544	6.73859
	0				0					7.49826			6.73859				8.29323				7.64059				7.74568	4.9	7.53876	22.36		8.05656	7.17175	8.27202	7.17175
	60				60					8.10289			7.17175				7.96401				7.66449				7.70979	5.38	7.26895	5.08		7.54221	6.40961	7.61804	6.40961
	120				120					7.99646			6.40961				8.20047				7.68837				8.3301	5.7	7.72179	2.8		7.93954	7.30071	8.06957	7.30071
	60				60					7.70709			7.30071				7.99442				7.72179				7.93155	6.69	7.44768	4.07		8.14912	7.38531	7.98563	7.38531
	40				40					7.57702			7.38531				7.74107				7.72683				7.66973	4.2	7.81526	4.2		7.63616	6.63884	7.94214	6.63884
	60				60					7.89861			6.63884				8.23034				7.74412				7.92913	9	6.82367	6.6		7.22167	6.39078	7.74734	6.39078
	45				45					8.09905			6.39078				7.93155				7.74833				7.85614	5.97	8.30659	10.8		8.2103	7.60961	8.20102	7.60961
	160				200					7.74568			7.60961				8.24311				7.84064				7.68458	5.08	7.16064	4.11		8.51712	7.34337	8.30894	7.34337
	160				60					7.70979			7.34337				8.46163				7.9553				7.99442	2.8	7.55057	3.33		8.09816	6.87427	8.05897	6.87427
	213				200					8.3301			6.87427				7.62892				7.95679				8.15345	4.07	7.07204	5.93		7.78659	6.99785	7.74997	6.99785
	211				100					7.93155			6.99785				7.46933				8.41753				8.10171	4.2	7.74412	11.7		8.31988	7.54449	8.03782	7.54449
	127				90					7.82122			7.54449												7.7291	6.6	7.9422	2.21		8.26608	7.40256	8.03163	7.40256
	300				160					7.66973			7.40256												7.73497	10.8	6.94258	6.98		7.73881	6.65384	8.2045	6.65384
	233				210					7.92913			6.65384												7.77649	4.11	6.17817	26.02		7.8061	6.05126	7.78001	6.05126
	125				120					7.85614			6.05126												8.04176	3.33	6.73859	6.1		7.71373	6.7008	7.74996	6.7008
	90				200					8.33144			6.7008												7.96847	5.93	7.17175	4.66		8.09209	7.42144	7.85344	7.42144
										7.68458			7.42144												8.15796	1.48	7.40961	5.44		8.19817	7.63187	8.10156	7.63187
										7.99442			7.63187												8.23034	11.7	7.30071	5.6		8.31194	7.54462	8.24837	7.54462
										8.15345			7.54462												8.63494	2.21	7.38531	6.6		8.31258	7.675	8.26625	7.675
										8.10171			7.675												7.88432	5.29	6.63884	3.1		7.96401	7.66449	8.13874	7.66449
										7.7291			7.66449												7.85434	6.98	7.39078	5.4		7.4681	6.14513	7.82217	6.14513
										7.73497			6.14513												7.52189	26.02	7.60961	20.4		7.717	6.64883	8.07434	6.64883
										7.77649			6.64883												8.05656	4.66	6.99135	11.84		7.91573	7.14279	8.09874	7.14279
										8.04176			7.14279												7.54221	5.44	7.34337	4.5		7.495	6.62571	7.89208	6.62571
										7.96847			6.62571												7.93954	5.6	6.87427	11.1		7.52202	7.37914	7.67532	7.37914
										8.15796			7.37914												8.14912	6.6	6.99785	13.3		7.51305	6.66786	7.57005	6.66786
										8.23034			6.66786												7.63616	3.1	7.54449	3.5		8.05981	6.89424	7.80797	6.89424
										8.63494			6.89424												7.71231	11.84	6.65384	5.36		8.42365	7.84889	8.148	7.84889
										7.88432			7.84889												8.51712	4.5	6.64883	6.7		8.12131	7.43981	7.73804	7.43981
										7.85434			7.43981												8.09816	11.1	7.14279	8.97		8.56141	7.97612	8.30901	7.97612
										7.52189			7.97612												7.78659	13.3	6.62571	8.2		8.17785	7.82865	7.97012	7.82865
										7.42295			7.82865												8.31988	3.5	7.37914	22.82		8.37812	8.22047	8.43808	8.22047
										8.05656			8.22047												8.26608	3.2	7.82865	13.34		8.12759	7.24657	7.95504	7.24657
										7.54221															7.73881	5.36	6.07368	30		8.24311	7.84064	8.02833	7.84064
										7.93954															7.8061	4	7.24657	30.04		7.73039	7.40684	7.78457	7.40684
										8.14912															7.71373	6.9	7.40684	14		7.36365	8.32261	8.09335	8.32261
										7.63616															8.09209	7.11	6.72736	21.5		7.96189	8.17013	8.05498	8.17013
										7.22167															8.19817	2.65	7.60238	2.14		8.39053	7.60238	8.27714	7.60238
										8.2103															8.31194	7.67	7.58028	9.7		8.25756	7.58028	8.02446	7.58028
										7.71231															8.31258	6.34	7.80526	13.32		8.27004	7.80526	8.19536	7.80526
										8.51712															7.96401	2.98	7.05489	15.99		7.90762	7.05489	7.77169	7.05489
										8.09816															7.4681	4.27	7.53327	13.34		8.10167	7.53327	8.18575	7.53327
										7.78659															7.717	6.7	8.03547	6.2		8.61156	8.03547	8.56464	8.03547
										8.31988															7.91573	8.97	6.6254	32.4		7.85226	6.88507	7.67868	6.88507
										8.26608															7.495	8.2				8.12454	7.24092	8.10563	7.24092
										7.73881															7.52202	22.82
										7.8061															7.51305	5.24
										7.71373															8.05981	4.6
										8.09209															8.42365	5.6
										8.19817															7.78358	8.66
										8.31194															8.12131	4.65
										8.31258															8.17785	13.34
										7.96401															7.32816	30
										7.4681															7.73039	14
										7.717															7.36365
										7.91573															7.74159	21.5
										7.495															8.39053	2.14
										7.52202															8.25756	9.7
										7.51305															8.27004	13.32
										8.05981															7.90762	15.99
										8.42365															8.10167	13.34
										7.78358															8.61156	6.2
										8.12131															7.69532	2.86
										8.56141															8.12454	9.4
										8.17785															7.14497
										8.37812
